# Supplementary material for: Characterization of the Putative Acylated Cellulose Synthase Operon in Komagataeibacter xylinus E25
Source: Int J Mol Sci. 2022 Jul 16;23(14):7851. doi: 10.3390/ijms23147851 (PMC9318390; doi:10.3390/ijms23147851)
Supplement: Supplementary file 1 [file ijms-23-07851-s001.zip]

Archive with 1 entries (1 files):
- ijms-1819875-supplementary.pdf
